# Supplementary material for: Development and validation of a model for early prediction of severe/critical COVID-19 in elderly patients
Source: PeerJ. 2026 Jul 9;14:e21417. doi: 10.7717/peerj.21417 (PMC13356827; doi:10.7717/peerj.21417)
Supplement: Supplemental Information 4 [file peerj-14-21417-s004.xlsx]

## Sheet: Hospital A
CRP	D-Dimer	LYM	group
43.53	1.09	32.1	moderate
0.78		23.4	critical
3.08	1.65	47	moderate
18.34	4.36	2.2	critical
12.73	3.55	18.9	critical
12.66	0.94	4.9	critical
13.33	3.05	10.9	critical
141.92	0.95	5.9	critical
83.56		18.7	critical
173.25	0.3	8.1	critical
55.24	6.97	3.8	moderate
296.96		15.7	critical
29.54		25.5	moderate
128.83		3.3	critical
7.73		62.8	moderate
69.59		17.7	moderate
40.95	10.36	28.6	critical
112.2		6.5	moderate
6.29		9.3	critical
101.46		37.6	critical
11.31	0.38	39.4	moderate
25.32		10.5	critical
63.89	1.26	29.5	moderate
		28.8	moderate
17.12		2.3	critical
140.65	0.96	7.9	critical
5.74	0.6	16.2	moderate
		15.2	moderate
149.55		3.1	critical
194.5	2.48	2.9	moderate
19.29	3.81	9.8	moderate
152.92		9.3	critical
116.03		1.8	critical
59.69		29.1	moderate
91.66		2.9	moderate
41.79		23.4	moderate
18.25	2.18	19.7	critical
201.89	1.47	12.1	critical
22.64		20	critical
85.72		14	moderate
47.37		22.8	moderate
80.24	0.75	16.4	moderate
19.12	1.58	2.9	critical
85.11		3.8	critical
58.78		7	critical
200.08	1.19	4.5	critical
6.7	1.7	3.1	critical
81.99	0.61	15.4	critical
96.92		10.6	moderate
9.3	4.57	6.8	critical
63.51		19	critical
13.41		18.5	critical
173.38		15.9	critical
16.8		17	危重症
2.47		10.5	moderate
9.39	1.76	6.4	critical
46		7.5	critical
144.56		10.6	critical
119.56	0.55	10.5	critical
97.37		5.9	critical
5.1		26.5	moderate
19.66	0.66	18.5	moderate
27.91		7.4	critical
3.82	0.31	9	moderate
1.44	12.08	3.8	critical
71.72	13.38	11.2	moderate
1.38	0.29	15.2	moderate
52.3	107	10.3	critical
2.72	3.9	11.6	critical
238.93		7.2	moderate
134.21		4.9	critical
49.74	3.86	9.6	critical
95.4		7.8	moderate
157.7	69.67	10.3	critical
18.7	0.64	35.3	moderate
77.32	3.56	11.8	critical
35.03	0.48	18.7	moderate
156.85	0.3	15.8	critical
205.84	3.47	7	moderate
90.05		10.9	moderate
33.56	8.34	8.9	moderate
96.96		6.5	critical
55.49		12.8	moderate
43.28	4.8	5.7	critical
3.47		38.3	moderate
2.81		20.4	critical
41.25	0.42	16.8	moderate
17.69	0.42	28.3	critical
118.35	1.64	4.1	moderate
24.76	7.59	7.7	moderate
5.07	3.45	14.7	moderate
10.37	3.86	9	moderate
193.84	1.84	4.7	critical
141.26	1.57	7.8	moderate
25.56	0.77	2.7	critical
13.09	17.67	6.8	critical
223.23	7.64	4.3	critical
18.06		24.2	moderate
110.73		29	critical
19.56	1.78	4.7	critical
27.83	1.77	6.1	critical
70.99	2.9	7.7	moderate
29.42	1.19	21.3	severe
	0.49		severe
			mild
2.89	0.33	3.4	severe
58.83		4.5	critical
27.81	0.26	12.6	moderate
14.53		18.2	moderate
362.75	2.05	2.1	critical
	1.94		critical
			moderate
36.35	6.88	22.2	critical
171.44	2.21	5.3	critical
4.74	0.48	30	mild
	0.44		mild
17.32	0.89	14.9	mild
2.57		31.4	mild
			mild
130	0.62	10.5	moderate
14.68	14.47	11	critical
1.97			mild
18.44	0.77	14.1	危重症
0.73	0.38	6.9	severe
	5.4		severe
	0.55		moderate
187.09	1.67	1.7	critical
31.22	1.55	16.7	critical
	0.38		moderate
15.89		9.5	mild
106.97	1.91	9.7	moderate
	7.47		mild
89.9	0.25	10.5	mild
134.91	6.86	3.3	critical
287.59	6.98	6.1	critical
264.59	6.03	5.1	severe
58.54	0.92	6.3	critical
114.7	3.53	7.4	critical
77.97		19.2	moderate
89.61	1.55	24.9	critical
4	0.57	53.5	moderate
97.2	0.91	6.1	critical
	0.97		critical
46.7	1.39	22.9	critical
5.25	0.87	18.2	mild
120.26	2.5	4.2	critical
25.99	4.28	7.4	moderate
23.43	2.53	58.4	moderate
11.88	0.43	10.6	mild
109.77	0.71	4.7	critical
	0.37		mild
	0.73		moderate
1.85		49.5	mild
	160.97		critical
182.02	2.68	10.6	severe
289.29	22.3	3.2	critical
90.85	1.98	20.1	critical
			critical
47.46	0.67	29.8	critical
43.94	1.78	11	moderate
350.97	7	2.9	critical
61.16	1.62	44.4	moderate
6.64	0.37	7.1	moderate
120.13	2.15	9.2	critical
17.32	3.06	9.7	moderate
152	1.01	5.5	critical
44.9	0.96	16.4	severe
32.8	2.29	3.4	critical
8.63	0.64	5.6	critical
13.83	1.52	14.8	critical
103.58		7.8	critical
41.15	0.7	18.8	critical
48.6	0.3	21	moderate
22.58	4.55	6.9	critical
67.3	0.72	16	moderate
189.14	1.5	8.8	critical
3.21	0.59	11.3	moderate
5.43	0.24	35	moderate
2.23	0.66	7.8	critical
182.87	0.34	5.1	severe
49.35	1.08	16.8	critical
1.99	1.13	28.5	severe
160.72	0.67	18.3	moderate
16.45	2.88	5.1	moderate
9.1	0.88	31.4	moderate
50.33	0.77	12	moderate
73.23	0.67	24.9	critical
92.42	0.99	11.5	moderate
37.51	3.04	25.6	severe
39.84	4.71	6	critical
	2.86	12.5	moderate
123.08	7.88	4.9	moderate
180.82	9.82	5.9	moderate
107.92	0.54	16.5	critical
102.25	1.75	9.2	critical
153.42	3.78	6.1	critical
41.21	1.34	13.3	moderate
190.55	3.24	5.4	critical
	0.42	16.6	moderate
132.68	4.37	22.3	severe
135.02	0.68	33.1	moderate
94	0.32	20.2	moderate
49.2	0.54	17.8	moderate
96.55	0.4	15.3	moderate
115.85	0.89	8.2	critical
25.99	0.32	8	moderate
0.3	0.48	31	moderate
49.24	0.3	14.8	critical
7.49	0.41	6.7	moderate
0.54	0.92	18.7	moderate
		18.7	moderate
104.58	1.83	3.9	critical
6.74	0.7	25.9	moderate
34.01	1.68	21.6	severe
101.52		8.7	moderate
7.7	0.37	24.6	moderate
9.87		20.9	moderate
30.42	4.83	14.5	critical
6.57	0.24	26.5	moderate
61.22		23.2	moderate
13.77	10.52	16	moderate
4.35	0.67	17.3	moderate
219.33	1.35	76.7	moderate
87.92		59.9	moderate
52.64	0.61	14.9	moderate
149.46	3.72	10	moderate
112.35	0.26	10.6	moderate
26.56	0.48	9.1	moderate
37.82	0.43	34.9	moderate
75.59	0.93	3.2	moderate
89.03	0.49	6.9	moderate
40.84	0.75	18.9	moderate
57.08		76.1	moderate
14.36	0.29	7.2	moderate
86.97	4.06	7.1	moderate
101.08	1.07	6.4	moderate
34.54	3.59	15.8	moderate
1.45	0.7	34.7	moderate
98.05	2.78	7	severe
		32.4	moderate
22.81	0.45	30.2	moderate
136.12	0.23	5.5	severe
26.17	4.25	18.6	moderate
78.25	1.91	11.2	critical
2.28	0.56	12.7	moderate
39.25	0.24	3.9	moderate
39.82	1.98	34.5	moderate
61.95	0.59	12	moderate
71.29	1.74	12	moderate
20.53	30.7	27.8	critical
1.99	0.43	8.7	critical
2.45	0.54	21.8	moderate
		21.5	moderate
27.65	0.56	8.6	moderate
3.28	13.12	29	moderate
19.88	1.74	7.6	severe
7.44	1.37	10	moderate
23.23	1.29	26.3	moderate
0.75	0.3	26.2	moderate
61.68	1.18	22.2	moderate
141.28	0.49	78.8	moderate
169.67	0.49	12.8	severe
93.77	7.77	6.4	critical
120.67	0.86	21	severe
9.03	0.49	7.6	moderate
36.66	93.01	10	severe
1.13		33.6	moderate
0.25	0.24	26.1	moderate
93.87	0.75	23.2	critical
50.88	4.55	4.9	critical
2.37		22.3	moderate
65.07	0.54	11.6	moderate
204	2.02	7.4	critical
137.24	0.63	10	critical
31.22	0.71	31.4	moderate
2.3	1.28	7.7	moderate
1.22	0.08	36.3	moderate
3.31	1.25	40.2	moderate
6.47	0.79	13	moderate
45.48	2.11	20.4	critical
2.88	26.05	2.7	critical
10.58	0.34	18.5	moderate
3.28	0.74	28.4	critical
13.58	8.6	3.9	critical
2.68	4.54	24	moderate
2.06	0.82	19.5	moderate
27.39	31.71	4.5	critical
0.55	0.47	42.7	moderate
2.21	0.59	22.5	moderate
48.42	9.7	30	moderate
		26.2	moderate
17.11	17.8	32.5	moderate
143.32		4.3	critical
16.65		36.4	moderate
104		11.5	critical
89.82	0.96	10.9	moderate
57.75		14.3	moderate
1.97		12.1	moderate
209.66	7.66	7.6	critical
113.61		6.3	critical
5.88		17.9	moderate
245.34		2.5	critical
251.55	0.89	6	critical
46.16		32.1	moderate
27.73	0.66	12.5	moderate
64.77	0.18	5.5	moderate
283.4	3.39	2.4	critical
111.4		4.7	critical
226.6	0.71	7.2	critical
136.73	0.57	8.8	moderate
8.54	0.27	18.4	mild
14.51	0.61	54.1	moderate
24.85	0.39	15.5	mild
35.32	0.43	18.2	critical
92.65	13.4	3.5	critical
31.29		21.7	mild
20.64	0.39	19	mild
5.35	1.15	34.1	moderate
136	2.02	8.3	critical
61.65	2.49	10.5	critical
11.12	0.49	17.1	moderate
7.82	0.35	19.5	mild
70.31		17.5	moderate
85.12	1.85	15	severe
27.81	5.7	16	critical
89.78	19.27	0.01	critical
169.71		9.6	critical
	2.23	12.7	moderate
20.77	0.63	35.8	severe
41.76	0.81	16.2	severe
2.86	0.38	39.1	moderate
70.32	2.09	13.1	mild
5.41	0.3	53	mild
	0.52	18.1	mild
22.26	0.69	18.5	moderate
35.98	0.48	20.1	critical
		15.2	mild
37.28	0.32	9.7	severe
10.23	6.9	13.7	moderate
21.25	0.74	31.3	moderate
20.05	0.28	17.1	severe
79.5	0.39	8.1	moderate
66.89	1.54	10.3	moderate
143.34	2.27	8.8	危重症
5.05	5.3	8.2	moderate
76.85	0.45	12	severe
130.57	3.91	2.2	危重症
76.25	0.27	9.5	moderate
59.83	1.89	23.1	moderate
4.08	3.93	21.1	mild
93.14	1.15	11.8	moderate
56.77	2.33	17.2	mild
0.5	0.28	34.6	mild
0.7	0.4	23	mild
43.68	0.34	9.3	severe
0.67	0.26	34.7	mild
72.29	0.71	17.8	moderate
95.02	0.92	32.8	severe
117.39	1.03	17.5	critical
29.25	0.76	15.5	moderate
1		36.5	moderate
4.23	0.75	19.3	moderate
48.58	6.6	2.5	critical
162.04	0.63	7.9	severe
107.26	4.04	7.5	severe
247.55	8.26	4.6	critical
123.21		7.2	critical
40.23	0.68	29.3	severe
199.92	1.07	3.5	moderate
22.28	0.43	19.1	moderate
72.94	2.04	16.2	moderate
33.32	1.6	8.5	moderate
69.33	1.07	8.3	mild
24.1	0.53	13.9	mild
19.04	0.6	16.3	mild
6.42	0.39	29.1	moderate
64.08	1.6	24.5	severe
6.33	0.45	35.6	moderate
	1.24	15.6	moderate
129.48		15.4	critical
16.9	0.28	17.8	mild
24.44		6.7	mild
5.69		18.8	mild
	1.22	32.1	mild
	7.42	43.4	mild
		36.9	mild
135.84	15.32	3.4	critical
31.1	2.15	5.8	critical
4.4	11.43	31	mild
150.45	0.3	14.1	mild
12.75	0.46	20.8	mild
	5.82	7.6	mild
	0.32	12.5	mild
6.87	1.03	17.2	mild
68.29	3.2	34.8	mild
2.47	0.9	8.5	moderate
171.28		17.8	mild
			mild
3.24	0.59	29.3	mild
18.23	1.73	23.6	moderate
129.91		23.7	moderate
1.72	11.7	20.7	mild
			mild
25.55	5.77	17.5	critical
			mild
	0.87	32.1	mild
			mild
2.15		8.5	mild
14.84		25.6	mild
		20.6	moderate
	0.76	27.7	mild
19.4		15	mild
0.5	1.18	32.5	moderate
4.17	7.61	3	critical
67.74	9.24	3.3	critical
68.45	6.03	7.3	critical
74.69	5.77	6.5	critical
84.26	4.6	11.3	moderate
0.78	0.36	25.9	mild
31.6	0.23	15.9	critical
17.85	3.99	24.9	moderate
10.8	3.01	28.3	moderate
16.92	0.59	22.3	mild
23.17	0.64	21.6	mild
5.94	1.75	31.7	mild
	0.47	3.3	moderate
2.78	0.47	7.5	mild
	0.74	24.1	mild
10.87	1.39	27.9	mild
0.78	7.82	13	critical
102.49	10.29	3.8	critical
19.22	0.79	10.9	critical
21.56	2.59	29.1	mild
			moderate
19.48	1.6	6.6	moderate
12.52	3.53	14.7	moderate
63.06	1.05	17.4	severe
143.05	8.009	11.9	mild
5.55	1.42	23.1	mild
	2.13	30.6	mild
18.24	4.44	5.9	moderate
19.69	8.92	6.2	critical
5.84	0.37	27.4	mild
258.47	7.66	2.9	critical
84.31	0.35	23.7	critical
51.55		14.2	moderate
3.48	0.69	27.9	moderate
99.63	0.27	16.4	moderate
195.42	9.5	4.1	moderate
47.75	12.55	17.1	moderate
3.94		7.1	moderate
33.24	0.33	31.9	moderate
	1.33	6.6	critical
165.86		5	moderate
169.3	53.18	1.4	critical
	2.12	28	critical
44.51	1.86	13.1	critical
8.23	1.92	31	mild
2.69	1.77	25.3	moderate
7.89	0.54	5.7	critical
3.54	1.82	21.9	severe
	0.22	14.9	severe
8.7		4.8	critical
7.28	0.74	19.9	moderate
37.09	0.34	17	moderate
17.82	1.54	13.2	moderate
7.1	0.19	32.8	moderate
3.84	0.69	15.8	moderate
	0.58	8.4	moderate
	1.47	31.9	moderate
225.7	16.57	3.6	critical
115.74	0.38	12.1	moderate
	1.45	29.9	moderate
171.49		11.3	critical
15.07	0.99	20.2	moderate
135.41	1.09	11.7	critical
72.43	3.42	6.2	critical
15.07	0.62	29.3	moderate
3.97	1.33	16.2	moderate
29.65	0.23	36.1	moderate
		23	critical
140.91	0.19	17.6	moderate
18.56		12.2	moderate
	0.37	22.2	moderate
21.69	0.84	22.1	moderate
62.84	0.75	14.9	moderate
44.31	1.24	9.3	危重症
81.09	5.44	9.5	severe
1.2	21.02	18.7	severe
121.53	6.76	3.9	critical
35.69	2.05	6.8	critical
68.12	1.56		severe
69.01		20.7	critical
5.44	0.53	39.6	moderate
16.53	0.22	24.2	moderate
73.85	0.67	2.2	critical
27.83	1.85	18.9	critical
16.02	1.55	1.9	critical
20.8	1.25	19.1	critical
245.68	26.3	5.8	critical
113.3	1.43	15.9	critical
119.36		9.3	moderate
78.53	1.42	8.1	critical
33.27	0.84	3	critical
31.88		12.6	severe
168.64	1.92	18.8	critical
	5.86	11.8	critical
52.8	0.31	13.7	critical
101.91	5.03	5.9	critical
90	0.36	17.4	critical
38.88	1.75	8.3	moderate
37.21	0.77	31.2	severe
61.26	3.24	5.8	critical
57.39	0.71	14.1	critical
133.04		6.2	moderate
252.73	55.07	9.2	critical
	1.87	6.8	moderate
2.94	0.41	40.3	critical
33.81		6.6	critical
		14.3	moderate
146.88	1.35	6.9	critical
13.56	0.87	10.7	moderate
54.18	0.44	22.6	severe
21.56		11.2	moderate
6.34	1.19	13.1	moderate
91.07	0.52	10.5	critical
176.09	44.27	10.3	critical
132.62	0.79	16.4	severe
46.12	0.47	17.4	moderate
37.56	0.31	47.1	critical
20.92	0.7	22.8	moderate
9.06		24.6	moderate
30.38	0.85	22.7	critical
28.57	0.46	11.2	critical
15.19		22.5	moderate
0.97	2.04	24.6	severe
18.49		12.1	critical
3.52	1.55	5.1	critical
21.19	0.79	11.3	critical
48.53	31.32	15.2	critical
137.92	22.4	6.6	mild
3.28	0.93	6	critical
86.38	2.14	7.1	critical
118.82	2.09	1.2	critical
0.87	0.33	21.6	moderate
12.73	0.24	8.8	critical
5.35	0.49	32.3	severe
108.47	0.65	3.3	critical
55.66	2.27	11.3	severe
196.9	48.28	2.5	critical
66.58	3.92	5.4	severe
	1.01	21.5	severe
	1.2		severe
88.76	1.87	4.6	critical
75.46	0.26	22.6	moderate
61.7	0.37	9.5	critical
83.86	1.2	10.6	moderate
29.5	3.09	28.7	moderate
317.65	7.68	1.4	severe
25.89	3.92	8	moderate
		19.4	moderate
95.84		3.3	moderate
178.23	1.21	6.3	critical
15.42	1.95	5.5	moderate
265.15	6.61	4.2	critical
119.73	2.09	7	critical
11.29	1.4	12	moderate
101.9	3.84	45.9	critical
13.05	6.3	4.8	critical
74.92	1.09	8.9	severe
235.95	1.1	6.2	critical
4.85	3.73	53.5	moderate
45.69	0.52	15.5	severe
	0.46	10.2	moderate
18.14	0.39	9.5	critical
169.39	8.3	7.3	severe
1.79	0.67	19.3	moderate
193.93	0.34	4.4	critical
285.11	5.43	14.9	critical
80.14	3.06	11.5	moderate
7.66	0.57	18.8	critical
		17.1	moderate
136.29	3.19	8.7	severe
15.21	7.34	13.3	moderate
	5.93	11.9	moderate
309.32	3.47	1.5	critical
2.63	12.02	23.7	mild
4.96	2.79	15.4	moderate
360.77	8.16	3.7	critical
0.17	0.25	18.7	moderate
17.14	1.42	6.1	moderate
4.15	0.52	37.7	moderate
102.51	11.33	20.8	critical
49.45	0.98	11.3	severe
48.77	1.66	9.7	critical
71.03	2	8.9	severe
161.38	6.29	9.1	moderate
37.54	20	17.6	severe
125.7	0.44	29.2	moderate
6.48	2.03	98.4	severe
38.27	45.26	6.5	critical
170.69	0.63	3	critical
90.64	4.37	7.3	severe
118.82	5.32	6.9	critical
32.98	1.82	6.5	critical
65.56	6.14	13.1	critical
4.72	0.98	3.9	severe
104.97	45.61	3.9	critical
6.32	4.34	2.4	critical
74.15	0.52	11.6	moderate
31.56	0.92	7.2	severe
2.23	1.81	2.2	moderate
3.89	0.33	26	moderate
59.92	8.92	0	critical
110.54	1.83	11.9	moderate
71.6	5	8.2	moderate
195.72	7.31	3.3	moderate
13.98	3.45	12.7	critical
3.32	0.66	8.4	critical
4.16		30.7	moderate
195.38	5.14	9.4	moderate
4.25	1.63	21.6	critical
13.11	5.78	12.5	moderate
259.83	1.8	6.4	severe
42.3		15.5	critical
34.82	0.57	21.2	critical
154.09	13.93	4.6	critical
27.3	4.45	13.4	critical
	0.81	44.9	moderate
75.87	0.72	5.9	moderate
13.69	0.76	12.6	moderate
43.39	0.33	19.5	moderate
46.93	0.74	25.4	moderate
		10	moderate
75.68	2.2	23.5	moderate
81.62	1.76	5.9	moderate
10.01	1.74	16.3	moderate
4.54	1.79	28.8	moderate
83.11	2.61	12.4	moderate
35.27	3.24	13.6	moderate
7.69	0.93	27.6	moderate
0.33		7.6	moderate
58.01	0.74	2.3	critical
35.03	0.72	39.8	moderate
64.45	2.06	21.6	moderate
15.14	3.95	85.5	critical
119.59	3.35	6.6	moderate
104.01	0.25	25.7	moderate
15.57	1.73	27.5	moderate
119.01	2.68	7.8	moderate
30.52	0.46	40.1	moderate
185.29	7.57	20.7	critical
15.58	0.25	22.6	moderate
22.18	3.86	43.8	moderate
32.79	1.02	23.8	moderate
10.6	0.55	31.2	moderate
6.34	0.48	20.3	moderate
180	7.83	31.8	moderate
17.99	0.53	48.1	moderate
	0.23	24.2	moderate
7.78	0.3	33.2	moderate
103.19	1.7	11.1	moderate
135.12	0.48	13.1	moderate
22.97	0.71	38.5	critical
61.9	0.13	21.6	moderate
89.92	2.55	19.7	moderate
81.26	0.82	15.4	moderate
6.27		9.8	moderate
1.5		40.2	moderate
19.61	0.21	20.6	moderate
3.5	0.22	17.1	critical
11.35	1.93	24.7	moderate
28.54	0.48	26.7	severe
15.21	0.81	28.1	critical
5.05	0.45	9.8	moderate
3.35	4.61	6.7	severe
45.85	10.57	16.9	moderate
1.04	0.54	40.8	moderate
16.46	0.38	31.5	moderate
0.78	0.21	21.9	moderate
5.9	3.04	42.6	mild
8.11	0.4	43.4	moderate
50.55	0.38	2.5	moderate
47.68	2.14	15.6	moderate
57.09	2.09	4.7	critical
229.06	6.5	38.8	moderate
37.98	0.47	8.7	moderate
43.33	0.27	17.4	moderate
53.87	1.24	32	moderate
1.19	0.17	39	mild
186.94		10.9	critical
49.03	1.18	21.5	critical
304.5	15.97	3.1	critical
		23.8	mild
		16	mild
4.63	0.85	18.5	moderate
13.8	0.53	24.8	mild
		48.7	mild
189.04	3.31	17.7	critical
70.28	0.67	5.9	severe
48.58	0.36	11.1	critical
126.14	8.76	7.9	critical
		20.7	mild
22.98	0.45	14.4	moderate
		10	mild
18.97	8.25	2	critical
8.98		23.7	mild
5.95		36.6	mild
5.22	1.01	32.9	critical
9.66	0.18	7	moderate
48.58	7.1	18.7	critical
93.59	1.09	2.1	critical
0.78	0.08	39.8	critical
11.07	0.96	16.9	moderate
10.41		12.8	mild
		38.9	mild
80.73	8.37	8.9	moderate
20.95	1.05	20.1	mild
44.57	0.52	2.8	mild
44.21	0.45	18.9	critical
124.19	6.6	1.3	critical
208.8	5.32	8.2	critical

## Sheet: Hospital B
ddimer	CRP	group
2.81	28.12	mild
1.94	28.12	mild
0.83		mild
4.39		mild
1.23	15.39	mild
1.26		mild
0.37		mild
0.55		mild
0.57		mild
1.09		mild
4.27		mild
0.37		mild
9.95	23.28	mild
0.34		mild
0.56		mild
0.41	67.62	mild
1.47		mild
0.67		mild
0.23		mild
1.13		mild
0.23		mild
0.46		mild
0.32		mild
0.26	29.85	mild
0.92	29.76	mild
0.29	18.01	mild
4.03	68.58	mild
1.26	40.24	mild
0.62	57.51	mild
0.71	71.11	mild
0.72	12.3	mild
0.45	5.58	mild
2.56	45.2	mild
0.23	18.16	mild
0.22		mild
0.27		mild
0.25		mild
0.74	10.55	mild
	8.9	mild
		mild
		mild
		mild
	57.91	mild
3.61	14.3	mild
0.24	10.27	mild
0.44		mild
3.8	39.74	mild
1.01	6.5	mild
0.83	21.48	mild
0.58		mild
1.51	17.45	mild
0.27		mild
0.44		mild
6.78	7.94	mild
0.29		mild
0.49	34.27	mild
2.92	89.36	mild
0.46		mild
0.49		mild
0.39		mild
0.37		mild
0.2		mild
0.37		mild
1.11	24.25	mild
0.67	42.76	mild
0.67	13.14	mild
1.14	33.38	mild
0.36		mild
0.29		mild
0.92	23.3	mild
0.56		mild
0.33	28.08	mild
0.66		mild
0.71	19.67	mild
0.78		mild
0.63	40.77	mild
2.27	175.02	mild
0.6		mild
0.28		mild
0.32	48.95	mild
0.89		mild
0.36	10.67	mild
0.62	8.28	mild
0.9	28.14	mild
1.58	26.09	mild
4.97	12.61	mild
0.41		mild
0.93		mild
0.31		mild
1.02		mild
0.58	17.14	mild
0.75	8.98	mild
0.87	97.72	mild
0.82		mild
0.33	10.03	mild
0.72		mild
0.95		mild
0.36	8.01	mild
1.69		mild
1.12	6.29	mild
0.36	13.46	mild
0.26	6.62	mild
0.23		mild
1.82	24.38	mild
0.53		mild
1.05		mild
0.85	8.53	mild
1.14		mild
0.28	6.92	mild
0.89		mild
0.24	8.11	mild
27.62		mild
3.62	29.9	mild
1.32		mild
0.36	23.25	mild
1.01		mild
		mild
0.81		mild
	39.78	mild
0.39		mild
0.93	7.17	mild
0.22		mild
2	11.35	mild
		mild
2.89	37.39	mild
1.28	19.93	mild
1.54	52.52	mild
0.4	28.47	mild
		mild
0.26		mild
		mild
		mild
0.48	12.28	mild
1.11	13.8	mild
1.92	5.72	mild
7.24	15.37	mild
0.38		mild
0.53	9.43	mild
		mild
0.33		mild
0.77		mild
0.36		mild
0.73	66.6	mild
0.21		mild
1.08	11.87	mild
0.96		mild
	23.58	mild
0.59		mild
1.25	22.99	mild
0.23	18.47	mild
0.78	33.41	mild
	30.67	mild
1.95	5.7	mild
1.81		mild
		mild
0.33		mild
0.29		mild
		mild
0.28		mild
		mild
0.25	6.85	mild
0.65	34.19	mild
	7.59	mild
0.32	31.05	mild
		mild
0.3	9.11	mild
		mild
	38.71	mild
		mild
0.44	31.1	mild
0.3		mild
	26.48	mild
0.23		mild
0.6		mild
		mild
	14.62	mild
		mild
0.3		mild
1.6	12.32	mild
		mild
		mild
0.23		mild
0.35		mild
		mild
		mild
0.89	6.14	mild
1.23	55.32	mild
	5.58	mild
0.2	7.18	mild
2.11	5.76	mild
		mild
0.78	19.68	mild
		mild
		mild
0.8		mild
0.22		mild
		mild
0.37	8.61	mild
		mild
0.31	11.14	mild
		mild
	5.05	mild
		mild
0.21	11.72	mild
0.41		mild
0.21		mild
0.3		mild
	6.72	mild
0.37	11.26	mild
		mild
0.24	5.31	mild
0.22		mild
		mild
1.02		mild
		mild
0.28		mild
		mild
		mild
		mild
		mild
0.41	12.67	mild
0.38	5.44	mild
0.52	16.41	mild
0.31	7.92	mild
0.39	5.99	mild
		mild
4.66	122.11	mild
4.66	122.11	mild
0.27	15.33	mild
2.99		mild
0.28		mild
0.22		mild
0.78		mild
1.37	11.89	mild
0.23		mild
0.28	8.66	mild
0.19		mild
0.28	59.42	mild
0.2		mild
0.29	6.8	mild
0.36		mild
1.09		mild
0.44		mild
0.31		mild
0.23		mild
0.25		mild
0.31		mild
6.47	16.41	mild
0.31	8.94	mild
2.49		mild
3.71		mild
		mild
0.21		mild
0.57		mild
0.38		mild
0.54		mild
0.19	47.93	mild
0.35		mild
0.27	16.22	mild
0.4	8.73	mild
0.21		mild
0.7		mild
0.37		mild
0.22		mild
0.51		mild
0.92	9.25	mild
0.39	56.84	mild
0.8	16.93	mild
0.24	10.18	mild
0.33		mild
0.38		mild
0.51	5.86	mild
		mild
0.39		mild
0.21		mild
0.2		mild
0.19		mild
		mild
0.47		mild
		mild
0.3	41.54	mild
0.23	21.22	mild
0.45		mild
0.36		mild
0.4	26.11	mild
0.54	13.47	mild
0.34		mild
0.53	17.68	mild
3.19		mild
0.22		mild
0.32		mild
0.31		mild
0.8	6.17	mild
0.61	14.65	mild
0.35		mild
0.31	15.15	mild
0.5	13.13	mild
		mild
0.23		mild
1		mild
	12.86	mild
0.19		mild
	8.41	mild
5.08	5.03	mild
0.31	12.01	mild
		mild
		mild
		mild
0.21		mild
0.92		mild
0.2	5.03	mild
0.27		mild
0.25		mild
		mild
0.43	11.66	mild
0.58		mild
0.22		mild
		mild
1.26	7.02	mild
0.19		mild
0.35		mild
0.2		mild
0.73		mild
0.54		mild
0.31		mild
	23.62	mild
0.45	11.9	mild
0.4		mild
0.35		mild
0.45	10.57	mild
0.42		mild
0.35	7.63	mild
1.93		mild
0.44		mild
0.57	5.32	mild
0.56		mild
0.23		mild
1.52		mild
0.31		mild
0.46	6.55	mild
0.43		mild
0.47		mild
0.34		mild
0.56	26.77	mild
	14.71	mild
0.3	7.09	mild
0.26	6.59	mild
2.22		mild
0.4	12.64	mild
0.63		mild
0.96	7.02	mild
0.61	8.4	mild
0.48		mild
0.4		mild
25.38		mild
0.22		mild
0.24	19.68	mild
0.25		mild
0.26		mild
	15.61	mild
0.29		mild
1.83	7.75	mild
0.93		mild
		mild
0.34	27.43	mild
0.27		mild
0.69	51.12	mild
0.21		mild
	5.15	mild
0.46	26.03	mild
0.34		mild
0.58	10.71	mild
0.59	7.42	mild
0.68	17.42	mild
		mild
0.23		mild
6.69	40.77	mild
0.75		mild
2.5	34.3	mild
0.43	9.4	mild
0.86		mild
		mild
0.39	32.25	mild
0.26		mild
0.21		mild
0.46	5.03	mild
0.84		mild
0.23		mild
	10.42	mild
		mild
0.25		mild
0.25		mild
0.99		mild
0.4		mild
0.78		mild
0.59		mild
0.26	12.7	mild
1.42		mild
		mild
0.35		mild
0.34	6.78	mild
0.41		mild
0.34	8.64	mild
0.23		mild
		mild
0.29	13.07	mild
0.84	17.93	mild
		mild
0.47	12.27	mild
2.28	8.82	mild
3.27	12.66	mild
1.3		mild
0.51	34.16	mild
0.31	14.75	mild
1.29	68.7	mild
0.23	19.42	mild
0.29	22.71	mild
0.34		mild
		mild
0.75		mild
0.41		mild
0.21		mild
0.19	7.63	mild
1.96	7.99	mild
0.4	60.74	mild
0.84	17.9	mild
0.22		mild
0.94		mild
0.41		mild
0.63		mild
9.15	82.84	mild
0.65		mild
0.29		mild
0.3		mild
	13.26	mild
0.2		mild
0.64	8.91	mild
0.3	18.91	mild
0.27		mild
1.09	8.42	mild
		mild
		mild
0.21	21.28	mild
0.27		mild
0.3		mild
0.95		mild
18.38	103.32	mild
0.29		mild
2.3		mild
0.21		mild
4.71		mild
0.29	20.58	mild
0.25		mild
0.28	16.27	mild
		mild
0.46		mild
		mild
0.24	6.58	mild
		mild
0.22		mild
1.57		mild
1.23	28.49	mild
0.55		mild
0.7		mild
0.66		mild
0.84		mild
0.8	8.11	mild
0.43		mild
0.51	20.19	mild
0.84	28.52	mild
0.68		mild
0.89	15.93	mild
0.54		mild
0.75		mild
0.92		mild
0.9		mild
0.83		mild
0.44	6.26	mild
0.65		mild
0.81		mild
3.24		mild
0.55		mild
0.29		mild
0.55		mild
0.85		mild
		mild
0.68	11.55	mild
0.98	16.71	mild
0.28		mild
0.59	29.26	mild
	14.3	mild
0.24		mild
0.86		mild
		mild
0.21		mild
		mild
0.86	19.42	mild
0.34		mild
		mild
2.82		mild
0.29	34.67	mild
0.49		mild
2.99	80.01	mild
0.31		mild
0.5	25.24	mild
0.24	23.92	mild
0.24		mild
0.54	13.27	mild
0.88		mild
0.74		mild
0.3		mild
0.48	7.32	mild
7.68	12.09	mild
0.98	30.69	mild
1.64		mild
1.11	7.47	mild
0.2	11.53	mild
0.56		mild
0.39	10.45	mild
0.19	5.44	mild
0.42	6.02	mild
0.45		mild
0.77		mild
		mild
		mild
0.82	35.1	mild
2.74	5.44	mild
0.36	12.7	mild
0.37		mild
0.49	33.46	mild
1	17.08	mild
		mild
0.37		mild
0.24		mild
0.45	8.23	mild
0.37	9.26	mild
0.22		mild
0.72	7.47	mild
0.46	15.17	mild
0.73		mild
0.27	12.93	mild
0.46		mild
		mild
2.32		mild
0.39	22.17	mild
0.21		mild
0.33		mild
		mild
0.81		mild
0.27	8.28	mild
		mild
0.27		mild
0.32	7.04	mild
		mild
0.38		mild
0.45	20.19	mild
0.25		mild
0.25		mild
0.31		mild
1.09	7.03	mild
0.49		mild
0.56	8.58	mild
		mild
2.99	56.78	mild
1.28		mild
0.46	15.59	mild
0.49	9.73	mild
0.64		mild
0.39		mild
0.41	6.57	mild
0.76		mild
0.24	19.67	mild
		mild
0.23		mild
1.41	30.32	mild
0.31		mild
1.43		mild
0.19		mild
1	16.61	mild
0.39	6.72	mild
5.78	11.74	mild
0.45		mild
0.32		mild
0.23		mild
0.63	25.46	mild
1.03	13.06	mild
0.91	23.96	mild
0.22		mild
0.23		mild
		mild
0.33		mild
0.68	15.03	mild
0.32		mild
1.5		mild
0.22		mild
0.37	14.08	mild
0.21	7.12	mild
0.58	6.6	mild
		mild
		mild
0.22	14.95	mild
0.52	15.36	mild
0.92		mild
0.47		mild
	6.87	mild
0.32		mild
0.3		mild
		mild
		mild
0.35		mild
		mild
		mild
0.42		mild
0.41		mild
		mild
		mild
		mild
	45.14	mild
0.22		mild
		mild
		mild
0.77	37.8	mild
0.27		mild
0.55		mild
0.32		mild
0.28	34.27	mild
		mild
		mild
0.24		mild
1.19	5.74	mild
		mild
		mild
0.27		mild
		mild
		mild
0.24		mild
0.83		mild
		mild
		mild
		mild
		mild
2.06		mild
0.54		mild
1.01	17.9	mild
0.32		mild
0.54		mild
0.57		mild
0.89		mild
0.4	21.85	mild
0.2		mild
0.35		mild
0.2		mild
		mild
0.63	13.76	mild
0.31		mild
0.46	28.52	mild
0.31	14.54	mild
		mild
0.45		mild
0.24		mild
		mild
	5.58	mild
0.43	9.06	mild
0.58		mild
0.66	10.14	mild
1.48		mild
0.37		mild
0.27		mild
		mild
1.83	8.9	mild
		mild
0.3		mild
		mild
0.29		mild
		mild
0.26		mild
0.22	6.72	mild
0.35		mild
0.22		mild
0.69		mild
		mild
0.55		mild
		mild
0.41		mild
		mild
0.22		mild
		mild
0.82	97.2	mild
		mild
		mild
		mild
0.37	14.71	mild
9.46	49.07	mild
2.21		mild
0.56		mild
0.2		mild
		mild
0.58		mild
	31.34	mild
1.36	7.32	mild
	42.63	mild
		mild
0.63	28.16	mild
		mild
0.54	17.14	mild
0.42		mild
0.19	41.54	mild
		mild
0.42	34.22	mild
0.84	104.37	mild
0.46	15.14	mild
0.3		mild
0.43	8.61	mild
1.41	10.1	mild
		mild
		mild
1.34	17.66	mild
0.24	16.73	mild
		mild
		mild
0.55		mild
0.62		mild
1.42		mild
0.81		mild
		mild
		mild
		mild
		mild
		mild
		mild
1.5		mild
		mild
0.25		mild
		mild
		mild
		mild
		mild
		mild
		mild
0.57		mild
		mild
		mild
		mild
		mild
0.33		mild
		mild
		mild
		mild
		mild
		mild
		mild
		mild
		mild
		mild
1.32		mild
0.32	12.91	mild
0.25		mild
		mild
		mild
		mild
		mild
		mild
1		mild
1.74	14.5	mild
		mild
		mild
		mild
0.91		mild
0.44		mild
1.1	6.42	mild
		mild
		mild
		mild
		mild
	48.02	mild
0.26		mild
	32.52	mild
0.33	16.47	mild
		mild
		mild
		mild
		mild
1.76	16.03	mild
		mild
		mild
		mild
0.54	12.67	mild
0.24		mild
		mild
0.62	73.06	mild
0.39		mild
		mild
2.37	12.47	mild
		mild
		mild
		mild
		mild
		mild
		mild
		mild
		mild
		mild
3.72	14.92	mild
		mild
		mild
		mild
		mild
		mild
		mild
		mild
		mild
		mild
		mild
		mild
		mild
		mild
		mild
		mild
		mild
		mild
		mild
		mild
0.88		mild
	17.9	mild
0.86	20.48	mild
		mild
		mild
		mild
		mild
0.61		mild
		mild
0.32		mild
		mild
		mild
0.31	6.74	mild
	23.41	mild
		mild
0.27		mild
		mild
		mild
		mild
		mild
0.39	18.41	mild
		mild
		mild
		mild
		mild
		mild
		mild
		mild
0.26		mild
0.24		mild
0.52	10.65	mild
		mild
0.69		mild
		mild
		mild
0.66	19.94	mild
		mild
0.31	4.77	mild
0.4	11.18	mild
0.45	12.36	mild
0.27	24.52	mild
0.47	7.68	mild
0.64	4.94	mild
0.34	36.53	mild
0.21	5.05	mild
0.42		mild
0.21		mild
0.36	34.7	mild
1.38	5.32	mild
6.01	8.75	mild
		mild
0.23		mild
		mild
		mild
		mild
		mild
		mild
		mild
1.81	12.08	mild
0.32		mild
0.46		mild
0.2		mild
0.26		mild
0.45		mild
0.88		mild
0.37	11.89	mild
0.41		mild
		mild
		mild
		mild
		mild
0.58		mild
0.2	26.75	mild
0.61	37.88	mild
0.23		mild
	35.78	mild
0.67	86.02	mild
		mild
		mild
		mild
0.28	6.06	mild
		mild
		mild
0.66	31.03	mild
		mild
0.68	12.66	mild
2.35	14.28	mild
		mild
0.27		mild
		mild
0.61		mild
0.21		mild
0.22		mild
0.83	19.39	mild
		mild
		mild
		mild
		mild
		mild
0.57	23.32	mild
0.43		mild
0.33		mild
		mild
		mild
		mild
	10.43	mild
0.69		mild
0.23		mild
		mild
0.71		mild
1.52		mild
0.62		mild
0.37		mild
0.66		mild
1.72	5.76	mild
1.16		mild
		mild
		mild
0.58		mild
		mild
	11.04	mild
1.2		mild
0.23		mild
		mild
0.2		mild
		mild
0.53		mild
0.39	6.44	mild
0.63		mild
1.03		mild
		mild
0.43		mild
		mild
0.33		mild
0.26		mild
0.32	10.77	mild
1.12		mild
1.39	7.15	mild
		mild
0.43		mild
		mild
		mild
0.2		mild
		mild
		mild
		mild
		mild
0.45		mild
0.82		mild
0.77	6.43	mild
0.36		mild
		mild
		mild
0.57		mild
0.25	7.18	mild
2.03	11.47	mild
2.15		mild
0.92		mild
0.28	16.58	mild
1.92		mild
		mild
		mild
0.32		mild
		mild
0.48		mild
		mild
		mild
		mild
		mild
1.68		mild
0.38		mild
		mild
0.22		mild
		mild
0.44		mild
		mild
2.19	12.87	mild
		mild
0.38		mild
		mild
		mild
		mild
		mild
		mild
0.51		mild
		mild
		mild
		mild
		mild
		mild
		mild
0.3		mild
0.68		mild
0.28	5.57	mild
1.38	28.58	mild
		mild
0.45		mild
		mild
0.29	17.39	mild
0.36		mild
		mild
1.88		mild
0.67		mild
		mild
		mild
		mild
		mild
0.2		mild
2.38		mild
	65.34	mild
5.78		mild
0.55		mild
0.45		mild
		mild
0.55	11.04	mild
		mild
0.19		mild
0.27		mild
		mild
0.82	6.87	mild
		mild
		mild
		mild
0.35		mild
		mild
		mild
1.12		mild
		mild
		mild
		mild
2.07		mild
		mild
		mild
		mild
		mild
0.32		mild
		mild
		mild
		mild
		mild
		mild
		mild
		mild
		mild
		mild
		mild
		mild
0.42	9.75	mild
0.54		mild
		mild
2.22		mild
		mild
		mild
		mild
0.47		mild
		mild
3.97		mild
		mild
0.3		mild
0.54		mild
0.87	31.88	mild
0.72		mild
		mild
		mild
		mild
		mild
0.45	14.3	mild
		mild
	242.59	mild
		mild
2.08		mild
	8.3	mild
		mild
0.67		mild
		mild
0.19		mild
0.29	24.4	mild
		mild
0.56		mild
		mild
		mild
		mild
		mild
		mild
		mild
		mild
2.77		mild
		mild
		mild
		mild
0.98	28.1	mild
0.46	6.93	mild
0.37	7.86	mild
		mild
		mild
		mild
1.18	21.55	mild
0.56	10.16	mild
1.04	41.41	mild
0.53	21.55	mild
0.52	15.58	mild
		mild
		mild
0.55	14.8	mild
		mild
	45.46	mild
0.38	7.48	mild
		mild
		mild
		mild
0.23		mild
		mild
		mild
7.24		mild
		mild
		mild
		mild
		mild
	33.59	mild
		mild
0.25	14.64	mild
		mild
		mild
		mild
1.86		mild
0.65	10.09	mild
		mild
		mild
1.36	21.16	mild
		mild
		mild
		mild
		mild
		mild
		mild
		mild
0.88	20.67	mild
0.49		mild
		mild
		mild
		mild
		mild
	74.6	mild
		mild
		mild
		mild
		mild
		mild
		mild
1.04		mild
		mild
14.64	92.56	mild
		mild
0.25		mild
		mild
		mild
		mild
		mild
	13.78	mild
		mild
0.76	13.88	mild
0.78	6.27	mild
		mild
		mild
		mild
		mild
0.34		mild
	16.73	mild
		mild
		mild
		mild
0.2		mild
0.47	19.41	mild
		mild
		mild
1.94	8.9	mild
		mild
		mild
		mild
		mild
0.54		mild
		mild
	7.69	mild
		mild
		mild
		mild
		mild
		mild
0.26	80.89	mild
		mild
		mild
		mild
0.78	20.06	mild
		mild
		mild
		mild
		mild
		mild
2.13		mild
		mild
		mild
		mild
		mild
		mild
		mild
		mild
1.61		mild
		mild
		mild
		mild
		mild
		mild
		mild
		mild
		mild
		mild
		mild
		mild
		mild
0.43		mild
		mild
0.2	5.12	mild
		mild
		mild
		mild
		mild
		mild
		mild
		mild
		mild
		mild
		mild
		mild
		mild
		mild
	75.27	mild
		mild
		mild
		mild
		mild
		mild
		mild
		mild
		mild
		mild
		mild
		mild
		mild
		mild
		mild
		mild
0.58		mild
		mild
		mild
		mild
		mild
		mild
		mild
		mild
		mild
0.66		mild
		mild
		mild
		mild
		mild
3.9		mild
0.33		mild
0.39		mild
2.05	21.29	mild
0.83		mild
0.45	57.51	mild
0.19		mild
1.03		mild
0.47		mild
0.3		mild
0.66	24.09	mild
0.66		mild
0.52	5.16	mild
5.9	24.52	mild
0.58	6.88	mild
0.2	8.25	mild
0.49	6.4	mild
0.26		mild
1.56	6.44	mild
0.43	36.45	mild
1.2	37.36	mild
0.34		mild
0.93	27.11	mild
0.28		mild
0.66	5.04	mild
2.79	144.68	mild
0.41	24.42	mild
4.07	16.5	mild
0.8		mild
0.9	28.34	mild
4.6	71.87	mild
4.24	25.7	mild
0.59	2.22	mild？
	9.55	mild？
0.61	32.3	mild？
1.73	10.25	mild？
0.48	15.82	mild？
0.22		mild？
0.54	7.93	mild？
1.99	84.78	mild？
4.21	2.48	mild？
0.2	6.32	mild？
2.58		mild？
0.31	10.33	mild？
1.16	8.74	mild？
4.61	71.04	critical
11.03	196.73	critical
1.67	46.58	critical
9.56	10.09	critical
8	204.83	critical
9.46		critical
7.57	122.11	critical
2.73	18.9	critical
0.56	41.32	critical
1.06	197.69	critical
6.58	192.42	critical
0.81	34.3	critical
1.67	5.18	critical
0.87	110.32	critical
0.63	194.74	critical
4.54	130.69	critical
8.73	71.51	critical
2.34	136.14	critical
1.17	71.45	critical
	31.13	critical
6.13	92.17	critical
7.24	162.26	critical
25.9	95.15	critical
2.52	91.41	critical
1.18		critical
2.34		critical
0.22		critical
4.37		critical
13.29		critical
1.88	265.36	critical
4.37	97.3	critical
0.69	253.22	critical
2.1		critical
3.39	95.8	critical
2.87	106.57	critical
1.65	142.04	critical
5.2	184.92	critical
2.94	47.14	critical
1.11	94.92	critical
22.5	86.72	critical
20.14	72.23	critical
1.09		critical
4.04	58.67	critical
1.33	71.45	critical
1.84	33.2	critical
1.87	151.06	critical
2.08	72.11	critical
5.08	138.04	critical
0.27	46.71	critical
3.03		critical
1.05	30.95	critical
0.96	90.53	critical
0.76		critical
1.11	54.08	critical
1.69	34.72	critical
		critical
0.67	40.27	critical
1.4	83.96	critical
	95.86	critical
	41.54	critical
		critical
		critical
4.34	82.43	critical
9.66	151.38	critical
15.53	207.69	critical
0.57	20.22	critical
4.1	48.02	critical
1.57	36.48	critical
4.71	20.21	critical
8.32	35.04	critical
3.14	88.54	critical
1.74	32.9	critical
2.35	17.93	critical
1.69	112.71	critical
11.7	79.89	critical
1.96	27.13	critical
0.88	68.52	critical
10.05	114.57	critical
2.35	13.5	critical
5.43	23.41	critical
4.37	97.79	critical
2.49	177.4	critical
1.21	19.95	critical
2.04	189.45	critical
0.37	156.94	critical
6.91	56.96	critical
0.92	19.41	critical
0.59	36.56	critical
2.42	164.44	critical
4.35		critical
1.9		critical
1.75	101.41	critical
0.22		critical
0.26	19.89	critical
3.76	154.19	critical
2.08	150.59	critical
52.54	31.97	critical
0.86	82.9	critical
0.95	122.17	critical
		critical
0.65		moderate
0.92	16.48	moderate
2.77	91.76	moderate
0.26		moderate
0.66		moderate
0.31	28.45	severe
0.74		moderate
0.32		moderate
0.37	7.2	moderate
1.03		moderate
0.21		moderate
0.92	20.46	moderate
0.64	6.42	moderate
1.41	99.77	moderate
0.9		moderate
0.28	18.39	moderate
0.64	32.8	moderate
0.38		moderate
0.29		moderate
1.14		moderate
0.82		moderate
1.29		moderate
15	120.48	moderate
7.02	38.56	moderate
2.74	88.48	moderate
		moderate
0.3		moderate
0.62		moderate
0.47		moderate
0.36		moderate
0.8		moderate
37.63	11.67	moderate
0.8	17.68	moderate
0.55		moderate
0.37	16.73	moderate
2.39	9.92	moderate
0.37	21.85	moderate
0.42	11.74	moderate
0.28	37.62	moderate
9.95	24.21	moderate
0.22		moderate
	176.51	moderate
1.15	12.62	moderate
1.15	13.47	moderate
	12.11	moderate
4.6	27.69	moderate
		moderate
	7.31	moderate
		moderate
0.21		moderate
0.4		moderate
0.25	11.58	moderate
0.75	8.43	moderate
0.53	38.3	moderate
0.31	38.83	moderate
0.43	62.74	moderate
0.39	17.68	moderate
0.78	37.1	moderate
		moderate
1.26	18.81	moderate
1.71		moderate
1.03	47.08	moderate
		moderate
		moderate
0.36	6.12	moderate
0.2	18.39	moderate
0.81	11.35	moderate
0.38		moderate
0.3		moderate
0.83	11.54	moderate
0.39		moderate
3.23		moderate
		moderate
1.17	25.46	moderate
	6.87	moderate
0.79	33.85	moderate
0.46		moderate
1.14		moderate
0.41	12.75	moderate
2.01	32.95	moderate
0.73		moderate
0.61	27.79	moderate
		moderate
1.06	11.24	moderate
0.68	13.26	moderate
0.22	33	moderate
3.17	44.08	moderate
0.33		moderate
0.26		moderate
1.09	9.74	moderate
0.22	48.33	moderate
0.87	83.78	moderate
0.45		moderate
0.36	13.27	moderate
0.52		moderate
10.15	5.7	moderate
0.6		moderate
1.15	20.49	moderate
0.97		moderate
0.2		moderate
0.65		moderate
0.7		moderate
0.97	20.44	moderate
0.26		moderate
0.96		moderate
1.72	70.92	moderate
0.58		moderate
2	16.17	moderate
0.47		moderate
1.07		moderate
	8.58	moderate
0.96	5.16	moderate
0.21		moderate
0.92		moderate
0.83	21.52	moderate
0.5		moderate
0.97		moderate
1.24		moderate
0.42		moderate
0.31	52.85	moderate
0.81		moderate
2.27		moderate
1.86		moderate
0.99	29.78	moderate
0.57		moderate
	11.5	moderate
0.95	200.61	moderate
0.53	8.59	moderate
1.2	18.36	moderate
0.51	6.43	moderate
0.78	24.83	moderate
0.88	13.41	moderate
0.68		moderate
1.01	7.31	moderate
		moderate
0.67	8.86	moderate
2.33	100.64	moderate
1.84	9.93	moderate
0.64		moderate
0.76	23.26	moderate
0.32		moderate
0.46		moderate
0.62		moderate
1.02	30.32	moderate
1.04	26.79	moderate
0.57		moderate
1.46	56.29	moderate
0.57		moderate
0.8		moderate
0.66		moderate
0.97		moderate
0.49	9.15	moderate
		moderate
1.13	32.17	moderate
2.06		moderate
		moderate
3.06		moderate
0.56	7.62	moderate
		moderate
1.09	6.58	moderate
0.36	7.32	moderate
1	29.41	moderate
0.34		moderate
0.21		moderate
0.49		moderate
0.61	17.38	moderate
0.43		moderate
1.22	23.47	moderate
0.84	84.72	moderate
		moderate
0.39	15.36	moderate
		moderate
0.32		moderate
0.97	36.34	moderate
0.64	6.35	moderate
0.86		moderate
1.09		moderate
0.35	14.28	moderate
		moderate
13.65		moderate
0.64		moderate
1.18		moderate
1.93	7.3	moderate
0.41		moderate
0.34		moderate
0.24	9.24	moderate
		moderate
1.37		moderate
2	12.08	moderate
0.62		moderate
0.76	7.22	moderate
0.43		moderate
0.84	8.25	moderate
0.25		moderate
0.69		moderate
2.16		moderate
0.49		moderate
0.51	30.69	moderate
0.61	19.18	moderate
0.62	6.3	moderate
1.72	12.18	moderate
0.56	15.58	moderate
0.66	9.07	moderate
0.92	33.49	moderate
0.21	24.54	moderate
0.22	14.74	moderate
1.23	22.86	moderate
0.33		moderate
2.37	8.42	moderate
0.6	58.85	moderate
2.16	80.77	moderate
0.47	31.51	moderate
0.83	28.19	moderate
3.23	117.55	moderate
0.8	9.98	moderate
3.59	29.53	moderate
1.58	24.27	moderate
0.52	15.16	moderate
0.54	34.43	moderate
5.55	41.54	moderate
0.24		moderate
0.58	35.62	moderate
2.01	7.62	moderate
0.27		moderate
0.69	48.14	moderate
		moderate
1.13		moderate
1.36		moderate
		moderate
0.9		moderate
0.62	19.58	moderate
		moderate
		moderate
0.54		moderate
0.56	79.58	moderate
		moderate
0.56	5.31	moderate
	8.41	moderate
		moderate
0.4	8.03	moderate
0.19	17.18	moderate
0.38		moderate
0.25		moderate
0.51	24.5	moderate
0.54	22.71	moderate
0.27	5.45	moderate
0.33		moderate
0.3	5.31	moderate
1.66		moderate
0.79		moderate
0.92	5.99	moderate
0.44		moderate
0.27		moderate
0.47		moderate
		moderate
0.36	24.13	moderate
0.9	11	moderate
0.96	8.66	moderate
0.6		moderate
0.29	5.32	moderate
0.2		moderate
1.56		moderate
0.51	7.62	moderate
0.22	12.28	moderate
0.34		moderate
2.9	27.62	moderate
0.38		moderate
0.84	21.55	moderate
0.56	40.97	moderate
1.32	39.36	moderate
0.22	29.94	moderate
0.67	21.71	moderate
0.47	40.21	moderate
0.39	14.74	moderate
0.65		moderate
		moderate
0.4		moderate
0.4		moderate
0.47	6.55	moderate
	19.71	moderate
0.53	12.28	moderate
0.67	5.99	moderate
0.71		moderate
0.73	17.42	moderate
0.83	55.8	moderate
0.74		moderate
0.51	17.44	moderate
		moderate
1.13		moderate
1.21	10.09	moderate
0.62	21.87	moderate
0.77	29.46	moderate
1.8	45.71	moderate
0.23	8.73	moderate
0.91	17.9	moderate
0.47	11.16	moderate
0.32	79.06	moderate
0.68	60.8	moderate
0.45	31.56	moderate
0.55	9.44	moderate
3.95	29.87	moderate
0.93	20.93	moderate
0.3		moderate
0.78	23.9	moderate
1.31	16.1	moderate
0.31		moderate
28.54	37.88	moderate
1.78	5.33	moderate
2	14.47	moderate
0.57	5.3	moderate
0.49	12.28	moderate
1.23	28.47	moderate
1.47	25	severe
0.39	13.06	severe
0.22		severe
0.5	78.11	severe
0.41	19.42	severe
3.05	48.14	severe
0.61	16.95	severe
1.45		severe
0.42	148.62	severe
7.89		severe
	13.68	severe
1.85	16.1	severe
1.84	56.9	severe
2.24	39.74	severe
3.29	181.83	severe
1.09	113.81	severe
5.43		severe
0.71	116.44	severe
0.51	109.91	severe
4.54	66.12	severe
0.5		severe
2.36	89.89	severe
0.86	37.39	severe
0.87	54.94	severe
3.07	103.38	severe
0.33	25.46	severe
0.72	33.38	severe
0.51		severe
1.77	148.72	severe
0.75	32.12	severe
0.6	22.12	severe
0.4	12.39	severe
3.94	27.56	severe
1.09	41.54	severe
1.68	34.46	severe
2.55	88.48	severe
0.36	56.53	severe
0.34	22.14	severe
0.31	27.09	severe
1.39	5.04	severe
5.08	116.5	severe
0.48	24.61	severe
0.38	30.34	severe
1.17	32.72	severe
0.36	19.44	severe
1.56	15.17	severe
0.37	18.68	severe
1.41	40.49	severe
1.01	55.8	severe
0.24	6.24	severe
0.36		severe
2.14	62.74	severe
1.05	23.53	severe
0.48	12.28	severe
1.08	12.43	severe
0.81	38.77	severe
0.22	48.95	severe
8.53	12.86	severe
0.35	35.07	severe
2.65	138.22	severe
	205.9	severe
1.15	35.21	severe
4.53	56.41	severe
0.79	32.25	severe
2.72	21.29	severe
1	161.08	severe
0.33	31.73	severe
0.31	82.84	severe
2.26	47.02	severe
0.19		severe
0.59	41.06	severe
1.18	68.52	severe
2.09	16.03	severe
0.23	23.88	severe
9.95	40.46	severe
0.49	6.72	severe
	12.74	severe
1.27		severe
1.36	10.62	severe
0.29		severe
6.8	15.11	severe
1.66		severe
7.46	286.2	severe
2.24	28.85	severe
1.3	11.72	severe
0.35		severe
0.51	9.83	severe
0.79	73.36	severe
1.58		severe
0.34	5.32	severe
2.33	41.25	severe
0.74	11.15	severe
1.25	141.92	severe
0.45	89.54	severe
1.6	14.51	severe
0.45	6.58	severe
0.53	16.98	severe
0.51	73.24	severe
0.39		severe
0.73		severe
0.83	103.44	severe
		severe
0.92		severe
60.43	245.98	severe
0.61		severe
0.41	32.62	severe
1.8	87.13	severe
0.33		severe
0.86	5.05	severe
1.31	41.54	severe
2.15	74.37	severe
0.8	6.87	severe
0.49	31.03	severe
1.74	31.83	severe
0.92	11.67	severe
1.77	175.73	severe
0.57	28.49	severe
1.94	41.51	severe
0.81	31.17	severe
4.84	107.69	severe
0.45	7.89	severe
2.95	64.79	severe
22.88	122.17	severe
0.6	89.48	severe
3.59	48.39	severe
1.02	23.01	severe
1.55	33.46	severe
0.88	138.22	severe
2.35	23.88	severe
0.87	37.82	severe
0.39		severe
1.68	197.62	severe
	82.72	severe
0.58	54.63	severe
0.57	99.53	severe
1.25	5.04	severe
0.26		severe
5.9		severe
1.03	8.73	severe
14.82		severe
0.95	7.62	severe
1.32	58.12	severe
1.76	133.89	severe
0.7	38.32	severe
1.91	24.83	severe
3.67	133.77	severe
1.33	72.35	severe
0.39		severe
0.81	22.42	severe
0.4	11.33	severe
1.6	94.75	severe
1.2		severe
0.69	13.4	severe
0.64	36.57	severe
0.76	114.69	severe
0.57	36.48	severe
0.42		severe
0.92	20.58	severe
5.9	143.24	severe
0.91	43.01	severe
0.98	28.43	severe
1.78	15.59	severe
1.62	39.07	severe
0.78	8.58	severe
0.47	43.07	severe
0.72	164.44	severe
2.27	60.86	severe
2.16	8.25	severe
0.59	34.19	severe
6.58	55.37	severe
0.69	110.54	severe
9.95	35.64	severe
1.54	99.77	severe
14.37	71.69	severe
3.28	29.23	severe
0.37	23.92	severe
	34.75	severe
0.75	32.95	severe
		severe
0.53	17.44	severe
1.42	21.04	severe
1.18	8.41	severe
0.33	10.25	severe
2.66	35.15	severe
2.66	35.15	severe
0.35		severe
0.85	76.99	severe
0.73	102.33	severe
36.55	7.58	severe
1.53	28.03	severe
1.06	12.48	severe
0.3	8.82	severe
1.9	29.94	severe
0.64		severe
1.45	41.54	severe
1.06		severe
8.32	18.41	severe
1.2	5.71	severe
0.6	54.88	severe
0.47		severe
0.54		severe
0.44		severe
2.57	31.41	severe
0.39		severe
0.31		severe
0.37	29.94	severe
1.95	8.37	severe
0.19	27.77	severe
0.39	6.79	severe
0.37		severe
0.25	63.22	severe
0.68	153.21	severe
1.92		severe
0.23	17.89	severe
0.77	161.83	severe
0.61		severe
0.24		severe
0.46		severe
		severe
0.69	18.12	severe
2.07	5.31	severe
0.58	16.5	severe
21.31		severe
0.99	79.3	severe
33.56	53.83	severe
0.57	7.26	severe
0.91		severe
0.46	10.44	severe
1.14	27.82	severe
0.27		severe
0.85		severe
4.25		severe
0.86	89.36	severe
0.78		severe
0.7	8.74	severe
	7.83	severe
0.49	136.68	severe
0.95	15.14	severe
0.76	170.49	severe
2.97		severe
0.3	18.74	severe
0.51	41.35	severe
1.63	94.1	severe
3.12		severe
0.33	15.8	severe
1.25		severe
3.36	33	severe
2.55		severe
0.93	39.84	severe
1.47	101.57	severe
		severe
2.6	18.42	severe
	7.16	severe
2.19	24.56	severe
1.41	26.86	severe
[truncated: 16 more rows]
